# Supplementary material for: The Role of Medication Beliefs in COVID-19 Vaccine and Booster Uptake in Healthcare Workers: An Exploratory Study
Source: Healthcare (Basel). 2023 Jul 7;11(13):1967. doi: 10.3390/healthcare11131967 (PMC10340697; doi:10.3390/healthcare11131967)
Supplement: Supplementary file 1 [file healthcare-11-01967-s001.zip]

Archive with 1 entries (1 files):
- healthcare-2443875-supplementary.pdf
